# Supplementary material for: An Extensive Circuitry for Cell Wall Regulation in Candida albicans
Source: PLoS Pathog. 2010 Feb 5;6(2):e1000752. doi: 10.1371/journal.ppat.1000752 (PMC2816693; doi:10.1371/journal.ppat.1000752)
Supplement: Table S1 — Genetic and biological properties of C. albicans insertion mutants. (0.07 MB XLS) [file ppat.1000752.s004.xls]

## Sheet: Table S1
ORF	name	Gene length (bp)	Insertion Sites	Kinase Domain	S. cerevisiae ortholog (best match)	No. isolates recovered/ screened	Caspofungin growth7	NaCl growth7	H2O2 growth7	Fluconazole sensitivity7	Filamentation7	Biofilm formation7
orf19.1196		2586	123, 749	130…966	PKH3	5/12, 4/9	+	+	+	+	+	+
orf19.1223	DBF2	2184	247	715…1671	DBF2N	0/10	N/A	N/A	N/A	N/A	N/A	N/A
orf19.1283	MEC1	6978	4668, 4763	5974...6807	MEC1	2/12, 2/12	+	+	+	+	+	+
orf19.130	VPS15	4617	3526	76…909	VPS15	1/12, 3/12	+	+	+	+	+	+
orf19.1341	PRR2	957	818	82-858	PRR2	2/9	+	+	+	+	+	+
orf19.147	YAK2	1006	1232	1288…1950	YAK1N	0/12	N/A	N/A	N/A	N/A	N/A	N/A
orf19.1619	CTK1	1761	793,144,725	532…1395	CTK1N	0/23, 0/16, 0/4	N/A	N/A	N/A	N/A	N/A	N/A
orf19.1754	CMK2	1434	817,387	100…879	CMK2N	0/12, 0/8	N/A	N/A	N/A	N/A	N/A	N/A
orf19.1814	STT4	5784	4442	4831…5778	STT4N	0/9	N/A	N/A	N/A	N/A	N/A	N/A
orf19.1874	MEK1	1405	1105	436…1254	MEK1	3/12	+	+	+	+	+	+
orf19.1903	TOR1	7437		6292…7122	TOR1/2E	0/24	N/A	N/A	N/A	N/A	N/A	N/A
orf19.191	KIC1	2676	1222	25…774	KIC1N	0/12	N/A	N/A	N/A	N/A	N/A	N/A
orf19.1936	SNF1E	1857	231,1227	154…912	SNF1N	0/9, 0/8	N/A	N/A	N/A	N/A	N/A	N/A
orf19.2102	CKB1	882	491, KO4	-	CKB1	1/8, -	-*	+	-*	+	+	+
orf19.2222	YCK3	1137	144	67…858	YCK1/2	1/12	-*	+	+	+	+	+
orf19.223		2437	1911	1153…2043	YNR047p	3/9	+	+	+	+	+	+
orf19.2268	RCK2	1719	1250	382…1257	RCK2	1/8	+	+	+	R*	+	+
orf19.2277	TPK2	1335	885	397…1164	TPK2	2/8	+	+	+	+	-	+
orf19.2320	RIO1	1482	677	304…885	RIO1E	0/6	N/A	N/A	N/A	N/A	N/A	N/A
orf19.2341	HNT1	459	62	-	HNT1	2/20	+	+	+	+	+	+
orf19.2395	IME2	1563	972	76…1113	IME2	3/12	+	+	+	+	+	+
orf19.2436	SKY1	2650	1014	772…1200, 1885…2397	SKY1	1/8	+	+	+	R*	+	+
orf19.2605	PRK1	2073	1145, 485	70…933	ARK1	2/12, 3/12	-*	+	-*	+	+	+
orf19.2678	BUB1	2703	1613	1759…2427	BUB1	1/12	+	+	+	+	+	+
orf19.2781	RCK1	2517	2121	196…849, 1015…1260	RCK1N	0/17	N/A	N/A	N/A	N/A	N/A	N/A
orf19.2886	CEK1N	1269		208…1128	FUS3N	0	N/A	N/A	N/A	N/A	N/A	N/A
orf19.2910	PGA43	711	100	-		4/13	+	+	+	+	+	+
orf19.3047	SIP3	3630	643	-	SIP3	4/24	-*	+	+	+	+	+
orf19.3049	SPS1	1410	325, 1222	88…915	SPS1	3/10, 5/12	+	+	+	+	+	+
orf19.3068	PAK2	2436	214,315	64…1047	SAK11N	0/15, 0/23	N/A	N/A	N/A	N/A	N/A	N/A
orf19.3256	SLN1	4122	927	1855…1965, 2905…3132	SLN1	5/8	+	+	-	+	+	+
orf19.3415	PKT2	2439	1639	673…1389	PKT1/2	3/12	+	+	+	+	+	+
orf19.3456	KIC2	1671	1207,1307,317,1139,397	94…807	KIC11N	0/11, 0/12, 0/12, 0/22, 0/20	N/A	N/A	N/A	N/A	N/A	N/A
orf19.3459	MCK1	1221		298…1086	MCK1N	0	N/A	N/A	N/A	N/A	N/A	N/A
orf19.3474	IPL1	1593	+220,140	727…1542	IPL1E	0/23, 0/11	N/A	N/A	N/A	N/A	N/A	N/A
orf19.3476	HRR25	1302		22…813	HRR25N	0	N/A	N/A	N/A	N/A	N/A	N/A
orf19.35		2931	2851	1558…1710, 2299…2823	SKY12	3/7	+	+	+	+	+	+
orf19.3523	CRK1N	2238	593,1996	127…1047	SGV1E	0/10, 0/5	N/A	N/A	N/A	N/A	N/A	N/A
orf19.3530	CKA2	990	813, KO4	121…981	CKA2	5/12	+	+	+	+	+	+
orf19.3545	CDC15	3381	3122, 3004	628…1380	CDC15	3/12, 11/12	+	+	+	+	+	+
orf19.3561	CDC7	1971	822	514…1026, 1315…1506, 1714…1863	CDC7E	0/12	N/A	N/A	N/A	N/A	N/A	N/A
orf19.3669	SHA3	1788	1645	193…1338	SHA3N	0/12	N/A	N/A	N/A	N/A	N/A	N/A
orf19.3720		2166	93	-	BCY1	6/24	+	+	+	+	+	+
orf19.3744		2238	796	-		1/12	+	+	+	+	+	+
orf19.3751	KIN4	2985	193	238…1035	KIN4	1/12	+	+	-	+	+	+
orf19.3775	SSK2	4035	927	3523…4017	SSK2N	0/4	N/A	N/A	N/A	N/A	N/A	N/A
orf19.3840	TOS3	4227	2576,3027,679	823…1884	SAK1N	0/8, 0/12, 0/5	N/A	N/A	N/A	N/A	N/A	N/A
orf19.3841	ATG1	2505	2166	172…1062	ATG1	4/12	+	+	+	+	+	+
orf19.3854	SAT4	1893	212	1027…1830	SST4	4/12	+	+	+	+	+	+
orf19.3856	CDC28E	954	306	16…876	CDC28E	0/28	N/A	N/A	N/A	N/A	N/A	N/A
orf19.399	YPK1	2139	1683,2060,887	1168…1935	YPK1N	0/12, 0/10, 0/12	N/A	N/A	N/A	N/A	N/A	N/A
orf19.4001	MSS2	1266	367	-	MSS2	3/9	-	+	+	+	-*	+
orf19.4002	DUN1	1689	154	517…1395	DUN1	1/12	+	+	+	+	+	+
orf19.4084	KIS1	1239	636, 441	-	GAL83	2/6, 5/16	-*	-*	-*	+	+	+
orf19.4144		1812	1443	295…1809	YLR253W	1/12	+	+	+	+	+	+
orf19.4242	CST20	3687	1650	2851…3609	STE20	7/24	+	+	+	+	+	+
orf19.4252	BUD32	891		52…888	BUD32	3/12	+	+	+	+	+	+
orf19.4269		1755	1072	274…1272	YLR253p	1/12	+	+	+	+	+	+
orf19.428	IKS1	2184	1228	486…1446	IKS1	6/23	+	+	+	+	+	+
orf19.4297	CKB2	804	256, KO4	-	CKB2	2/12, -	-*	+	+	+	+	+
orf19.4308	HSL1	4389	1440, 2520, 2490	244…990	HSL1	1/12, 1/12, 2/12	-*	+	+	+	+	+
orf19.4347	PRR1	1920	718	625…1554	PRR1	4/12	+	+	+	+	+	+
orf19.4432	KSP1	2853	181, 382	46…933	KSP1	4/12, 7/9	+	+	+	+	+	+
orf19.451	SOK1	2479	279	-	SOK1	4/16	+	-	+	+	-	+
orf19.4518		2904	1417, 389	109…861	YPL150W	2/12, 3/6	+	+	+	+	+	+
orf19.460	CEK2	1119	KO6	58…984	FUS32		+	+	+	?	+	+
orf19.469	HST7	1770	614	766…1350	STE7	6/20	-*	+	+	+	+	+
orf19.4866	CPP1	1794	108	-	MSG5	5/17	+	+	+	+	+	+
orf19.4867	SWE1	3537	2654, 217	2380…2964	SWE1	1/12, 1/8	-*	+	+	+	+	+
orf19.4890	CLA4	2931	2258	2053…2820	CLA4	5/12	-	+	+	+	+	+
orf19.4892	TPK1	1218	378	274…1041	TPK22	3/12	-*	+	+	+	+	+
orf19.4909	CBK1	2199	656, 1832	1000…1941	CBK1	5/16, 2/12	-	+	+	+	-	-*
orf19.4979	KNS1N	2001	1998	841…1608, 1885…1968	KNS1N	0/12	N/A	N/A	N/A	N/A	N/A	N/A
orf19.5068	IRE1	3675	3520	2320…3273	IRE1		-*	+	+	+	-*	-*
orf19.5162	BCK1	3963	80, 3700, 762	3094…3879	BCK1	7/12, 2/13, -	-	+	+	+	+	+
orf19.5181	NIK1	3246	2205	1519…2190	SKN7	4/20	+	+	+	+	+	+
orf19.5224	PKH1	2835	484, 1363, 2044	715…1506	PKH2	3/11, 3/8, ?	+	+	+	+	+	+
orf19.5253	YAK1	2199	1253, 544	1129…1818	YAK12	7/12, 4/12	+	+	+	+	+	+
orf19.5325	KIN3	1287		16…822	KIN3	5/11	-	+	+	?	+	+
orf19.5357	AKL1	2205	462	61…855	AKL1	1/8	+	+	+	+	+	+
orf19.5376		2436	214315213	63…1047	SAK12	0/8, 0/23, 0/7	N/A	N/A	N/A	N/A	N/A	N/A
orf19.5408	HRK1	2091	2054	658…1392	HRK1	5/12	+	+	+	+	+	+
orf19.5580	TEL1	8622	514	7576…8403	TEL1N	0/12	N/A	N/A	N/A	N/A	N/A	N/A
orf19.5901	PKC1	3294	31144, 20564	2305…3087	PKC1		-	+	+	+	+	+
orf19.5911	CMK1	1248	477	91…858	CMK1		+	+	+	+	+	+
orf19.6010	CDC5E	1962	1587,281,233,1764,497	205…975	CDC5E	0/12, 0/4, 0/8, 0/6, 0/6	N/A	N/A	N/A	N/A	N/A	N/A
orf19.6232	NPR1	2502	672	1381…2076	NPR1N	0/9	N/A	N/A	N/A	N/A	N/A	N/A
orf19.6239	KIN28	1032	356,254,648,481	67…921	KIN28E	0/36, 0/20, 0/11, 0/15	N/A	N/A	N/A	N/A	N/A	N/A
orf19.6243	VPS34	3063	1745	1789…3057	VPS34	1/11	-	-	-*	-	+	+
orf19.6275		1698	1313	460…1329	YBR028cN	0/12	N/A	N/A	N/A	N/A	N/A	N/A
orf19.6369	RIO2	3063	1745	1789…3057	RIO2	1/12	-*	+	+	+	-*	+
orf19.6492	PAK3	1227	113	187…1179	YPL141pN	0/12	N/A	N/A	N/A	N/A	N/A	N/A
orf19.663	GIN4	4050	3074	82…864	GIN4	3/19	-	-*	-*	+	-	-*
orf19.6846	PHO85E	999	542	19…870	PHO85N	0/11	N/A	N/A	N/A	N/A	N/A	N/A
orf19.6889	MKK2	1341	1018 4	481…1260	MKK2		-	+	+	+	+	+
orf19.6913	GCN2	5295	4439	811…1662 and 1963…2166, 2566…3153	GCN2	5/12	+	+	+	+	+	+
orf19.6936	RAD53	2100	1047,795	520…1326	RAD53N	0/6, 0/12	N/A	N/A	N/A	N/A	N/A	N/A
orf19.6980	OCA2	1758	1449	550…1233	YDL025CN	0/24	N/A	N/A	N/A	N/A	N/A	N/A
orf19.7001	YCK2	1488	1130	127…915	YCK2	3/12	-*	+	+	+	+	+
orf19.7044	RIM15	5772	3046, 855	2686…3132, 3787…4110	RIM15	6/12, 4/12	+	+	+	+	+	+
orf19.7164		1095		85…1062	YPL236C	3/12	+	+	+	+	+	+
orf19.7208	CSK1N	1125		85…972	SMK1N	0	N/A	N/A	N/A	N/A	N/A	N/A
orf19.7281		1536	676	1069…1512	PKP1	4/12	+	+	+	+	+	+
orf19.7293	MPS1E	2073	1046,114,1464,834,968,596	1099…1911	MPS1E	0/12, 0/10, 0,19, 0/20, 0/12, 0/12	N/A	N/A	N/A	N/A	N/A	N/A
orf19.7345	YGR205W	930		76…537	YGR205WN	0	N/A	N/A	N/A	N/A	N/A	N/A
orf19.7355	SSN8	1305	739	-	SSN8	1/12	+	+	-	+	+	+
orf19.7388	PBS2	1638	757	607…1392	PBS2	2/12	+	-	-	-	+	+
orf19.7451	PSK1	3972	3091	3187…3963	PSK1/2	7/12	-	+	+	R	+	+
orf19.7510	KIN2	3639	2982, 2685	496…1335	KIN2	7/8, 4/12	+	+	+	+	+	+
orf19.7523	MKC1	1530	1204	79…1017	SLT2		-	+	+	+	+	+
orf19.764	SCY1	2661	268	88…948	SCY1N	0/12	N/A	N/A	N/A	N/A	N/A	N/A
orf19.7652	CKA1	1008	KO4	124…981	CKA1		+	+	+	+	+	+
orf19.791	MRK1	1230	216	70…921	RIM11N	0/12	N/A	N/A	N/A	N/A	N/A	N/A
orf19.793	CAK1	1020	785	19…1005	CAK1E	0/11	N/A	N/A	N/A	N/A	N/A	N/A
orf19.794	SSN3	1827	266	667…1476	SSN3	2/4	+	+	-	+	+	+
orf19.829	SCH9N	2364	211	1171…1959	SCH9N	0/12	N/A	N/A	N/A	N/A	N/A	N/A
orf19.835	IES1	2361	1178	-	IES1	5/12	+	+	+	+	+	+
orf19.844	STE11	2472	1946	1630…2445	STE11	7/12	+	+	-*	+	+	+
orf19.846		2892	1621	1363…1959, 2362…2589	YKL171W	3/12	+	+	+	+	+	+
orf19.895	HOG1	1134	KO5	64…915	HOG1		+	-	-	?	?	+
orf19.896	CHK1	7416	493	1072…1908, 6010…6675	SLN12	2/24	+	+	-	+	+	+
1a single mutant isolated
2not the best bidirectional hit
3best hit not a kinase
4Bruno et al.
5Rauceo et al.
6Argimon and Mitchell, unpublished results
7gray boxes are used to highlight altered sensitivity to stress and/or a mutant phenotype
*Phenotype not conserved with S. cerevisiae
Eessential under standard conditions
Nnot essential under standard conditions
N/Anot applicable, no homozygous mutants were isolated for these PKs and thus phenotypes could not be tested

## Sheet: Legend
"Insertion sites" refers to the position of the insertion mutation within the gene.
"Kinase domain" identifies the base pairs in the conserved protein kinase domain.
In the phenotype section, N/A is not applicable (mutations not recovered in this gene), + is wild type, - is hypersensitive or defective, and R is resistant.
"*" refers to phenotypes not conserved with S. cerevisiae.
"E" means that either the C. albicans gene or the S. cerevisiae ortholog of this gene has been previously identified as essential under standard growth conditions
"S" means that either a deletion for this C. albicans gene or the S. cerevisiae ortholog of this gene has been previously identified as viable under standard growth conditions
"1"indicates that only a single mutant has been isolated and tested for this gene.
"2" indicates that the S. cerevisiae ortholog listed is not the best bidirectional hit
"3" indicates that the best bidirection hit does not have a PL domain
Mutations in genes marked with "4", "5", or "6" were generated in 4Bruno, et al 2006, 5Rauceo et al 2008, or 6Argimon and Mitchell, unpublished results
